# Supplementary material for: Molecular phenotypes associated with anomalous stamen development in Alternanthera philoxeroides
Source: Front Plant Sci. 2015 Apr 14;6:242. doi: 10.3389/fpls.2015.00242 (PMC4396347; doi:10.3389/fpls.2015.00242)
Supplement: Supplementary file 1 [file Data_Sheet_1.ZIP]

Archive with 5 entries (4 files):
- data sheet 1/Figure S1.pdf
- data sheet 1/Table S1.pdf
- data sheet 1/Table S2.pdf
- data sheet 1/Table S3.pdf
- data sheet 1/
